# Supplementary material for: A systematic review on the level of risk perception of diabetes mellitus: The role of environmental factor
Source: PLoS One. 2024 Jul 30;19(7):e0308152. doi: 10.1371/journal.pone.0308152 (PMC11288419; doi:10.1371/journal.pone.0308152)
Supplement: S1 Table — (XLSX) [file pone.0308152.s003.xlsx]

## Sheet: Sheet1
Data
Paper ID no.	Author (year)	Reference	Country	Study design	Study population	Sample size	Measure of risk perception	Level of risk perception of diabetes	Quality (%)
1	Yilmaz FT, Celik S, Anataca G (2022)	Yilmaz FT, Celik S, Anataca G. Perceived diabetes risk and actual risk level in relatives of individuals with type 2 diabetes: Its relationship with promotive and protective health behaviors. Electronic Journal of General Medicine. 2022;19(6).	Turkey	Cross-sectional	Individuals who were the first-and second-degree relatives of individuals with a diagnosis of type 2 diabetes for at least six months, who had not been diagnosed with diabetes before.	596	Level of perceived diabetes risk was evaluated with the question “What is your risk of developing diabetes in the next 10 years? (answer options: “no risk at all”, “very low”, “low”, “moderate”,“high” and “very high”)	3% perceived low risk, 13.8% perceived slight risk, 20.5% perceived moderate risk, 37.9% perceived high risk, and 24.8% percevied very high risk.	80
2	Huang S, Ash GI, Nam S, Jeon S, McMahon E, Whittemore R (2022)	Huang S, Ash GI, Nam S, Jeon S, McMahon E, Whittemore R. Objectively-Measured Physical Activity and Sedentary Behaviors and Related Factors in Chinese Immigrants in the US with Prior Gestational Diabetes Mellitus. International journal of environmental research and public health 2022;19(18):11409.	United States	Cross-sectional	Chinese immigrants with prior gestational diabetes mellitus and not diagnosed with type 1 or type 2 diabetes.	106	Type 2 diabetes risk perception was measured using the 12-item Chinese Risk Perception Survey for Developing Diabetes (RPS-DD). The overall perceived risk (1 item, range 1–4) was assesed with a greater score indicates higher perceived risk.	Overall perceived type 2 diabetes risk: 2.31 (0.95) [Mean (SD)].	60
3	Vu A, Turk N, Duru OK, Mangione CM, Panchal H, Amaya S, et al (2022)	Vu A, Turk N, Duru OK, Mangione CM, Panchal H, Amaya S, et al. Association of Type 2 Diabetes Risk Perception With Interest in Diabetes Prevention Strategies Among Women With a History of Gestational Diabetes. Diabetes Spectrum 2022.	United States	Cross-sectional	Women with a history of gestational diabetes mellitus who had not progressed to type 2 diabetes.	264	Perception of personal type 2 diabetes risk was measured using the item: “What do you think is your chance of developing type 2 diabetes over the next 10 years: high chance, moderate chance, slight chance, or almost no chance?”.	22% (n = 58) perceived almost no chance of developing diabetes, 25% (n = 65) perceived slight chance of developing diabetes, 30% (n = 79) perceived moderate chance of developing diabetes, and 20% (n = 53) perceived high chance of developing diabetes.	60
4	Gray KL, Clifton PM, Keogh JB (2021)	Gray KL, Clifton PM, Keogh JB. Weight Loss Barriers and Dietary Quality of Intermittent and Continuous Dieters in Women with a History of Gestational Diabetes. International journal of environmental research and public health 2021;18(19):10243.	Australia	Randomized controlled trial	Females aged ≥18 years with previous gestational diabetes mellitus, no diagnosis of any other type of diabetes and a BMI ≥25 kg/m2.	121	Participants were asked about their perceived risk of developing type 2 diabetes using a 4-point scale (“Yes, high risk”, “Yes, moderate risk”, “Yes, low risk” or “No, I am not at risk”).	45% perceived high risk, 39% perceived moderate risk, 14% perceived low risk, and 2% perceived not at risk of type 2 diabetes.	60
5	Vornanen M, Konttinen H, Peltonen M, Haukkala A (2021)	Vornanen M, Konttinen H, Peltonen M, Haukkala A. Diabetes and Cardiovascular Disease Risk Perception and Risk Indicators: a 5-Year Follow-up. International Journal of Behavioral Medicine 2021;28(3):337-48.	Finland	Cohort	Men and women aged 45–74 years at low/moderate and high risk of diabetes.	909	Perceived risk of diabetes was measured using a single item: How do you evaluate your own risk of getting diabetes in your lifetime? 0 = I have diabetes, 1 = very low, 2 = low, 3 = moderate, 4 = high, 5 = very high. Those who responded “0 = I have diabetes” were exlcuded from the analysis.	At baseline, perceived diabetes risk [mean (SD)] was 2.4 (0.9) in low/moderate diabetes risk sample and 2.8 (0.9) in high diabetes risk sample. At follow-up, perceived diabetes risk [mean (SD)] was 2.4 (0.9) in low/moderate diabetes risk sample and 3.0 (0.9) in high diabetes risk sample.	100
6	O'Reilly SL, Versace VL, Skinner TC, Dunbar JA, Group MS (2021)	O'Reilly SL, Versace VL, Skinner TC, Dunbar JA, Group MS. Women's engagement with diabetes prevention activities and the influence of contact by the Australian national gestational diabetes register. Practical Diabetes. 2021;38(3):14-9b.	Australia	Cross-sectional	Women previously diagnosed with gestational diabetes, aged 18 years or over and not diagnosed with type 2 diabetes.	966	Details on measure of diabetes risk perception was not provided.	28% perceived low risk of diabetes, while 72% perceived high risk of diabetes.	60
7	Koipuram A, Carroll S, Punthakee Z, Sherifali D (2020)	Koipuram A, Carroll S, Punthakee Z, Sherifali D. Diabetes knowledge, risk perception, and quality of life among South Asian caregivers in young adulthood. BMJ Open Diabetes Research and Care 2020;8(2):e001268.	Canada	Cross-sectional	South Asian in Canada aged 18 - 29 years without type 2 diabetes, and whose parent(s) have been diagnosed with type 2 diabetes for at least 1 year.	150	The Risk Perception of Developing Diabetes Survey (RP-DD) 33-item questionnaire was used. The raw scores from each question were converted into transformed scores, with higher scores reflecting perceived higher risk.	Study found that 20.5% (n=73) of male and 34.2% (n=76) of females had a high-risk perception of developing diabetes.	80
8	Yost O, DeJonckheere M, Stonebraker S, Ling G, Buis L, Pop-Busui R, et al. (2020)	Yost O, DeJonckheere M, Stonebraker S, Ling G, Buis L, Pop-Busui R, et al. Continuous glucose monitoring with low-carbohydrate diet coaching in adults with prediabetes: mixed methods pilot study. JMIR diabetes 2020;5(4):e21551.	United States	Mixed methods	Adults aged 21 years or above, have a BMI >30 kg/m2, and have an HbA1c level between 5.7% and 6.4% in the last year (prediabetes).	15	Perceived risk of diabetes was measured using 3 items from previous study and 8 items from the Risk Perception Survey for Developing Diabetes (RPS-DD). The 3 items from previous study included (1) estimates of the risk of participants having diabetes at present (6-point Likert scale from negligible to very high), (2) developing diabetes in the next 3 years (yes, no, and I do not know), and (3) wh…	Perceived risk of diabetes was measured pre- and postintervention (use of continuous glucose monitor with low-carbohydrate dietary coaching). (1) Mean pre- and postscores for diabetes risk at present: 4.21 (SD 1.31), 2.71 (SD1.20); (2) Mean pre- and postscores for risk of developing diabetes in the next 3 years: 1.13 (SD0.35), 1.63 (SD0.52); (3) Mean pre- and postscores for whether diabetes is a …	60
9	Antwi J, Lavin R, Sullivan S, Bellavia M (2020)	Antwi J, Lavin R, Sullivan S, Bellavia M. Perception of and risk factors for type 2 diabetes among students attending an upstate New York college: a pilot study. Diabetology & Metabolic Syndrome 2020;12(1):1-8.	United States	Cross-sectional	College students aged 18 years and above who had no diabetes.	44	A 13-item survey developed based on the Health Belief Model’s constructs (perceived susceptibility, perceived seriousness and self-efficacy/confidence) and literature review of questionnaires from related studies was used to examine students’ perception of type 2 diabetes.	Among students with impaired fasting glucose levels, 70% perceived low risk, while 30% perceived moderate/high risk of developing type 2 diabetes.	60
10	Ghaderi M, Farahani MA, Hajiha N, Ghaffari F, Haghani H (2019)	Ghaderi M, Farahani MA, Hajiha N, Ghaffari F, Haghani H. The role of smartphone-based education on the risk perception of type 2 diabetes in women with gestational diabetes. Health and Technology 2019;9(5):829-37.	Iran	Quasi-experiment with a control group	Pregnant women aged 18 to 40 years and diagnosed with gestational diabetes.	90	The 43-item Risk Perception Survey for Developing Diabetes (RPS-DD) tool was used to assess the risk perception of type 2 diabetes. This tool includes four domains: personal control, optimistic bias, diabetes risk knowledge, benefits and barriers of preventive behaviours.	(1) Mean prescores of risk perception for intervention and control group: 5.36 (SD 1.85), 5.88 (SD2.00); (2) Mean postscores of risk perception for intervention and control group: 8.03 (SD1.18), 6.55 (SD1.65); (3) Mean prescores of personal control for intervention and control group: 2.08 (SD 0.45), 2.36 (SD0.46); (4) Mean postscores of personal control for intervention and control group: 3.01 (S…	80
11	Daack‐Hirsch S, Schumacher AC, Shah L, Campo S (2019)	Daack‐Hirsch S, Schumacher AC, Shah L, Campo S. Type 2 diabetes familial risk personalization process profiles: Implications for patient–provider communication. Research in Nursing & Health 2019;42(5):369-81.	United States	Mixed methods	Adults aged between 18 and 60 years who had a positive family history of diabetes and did not have diabetes.	109	Participants were asked to rate their perceived risk of developing type 2 diabetes (low, medium, or high).	Of the respondents, 35.78% perceived low risk, 36.7% perceived medium risk, and 27.52% perceived high risk of type 2 diabetes.	60
12	Guo J, Tang Y, Zhang H, Lommel L, Chen J-L (2019)	Guo J, Tang Y, Zhang H, Lommel L, Chen J-L. The risk, perceived and actual, of developing type 2 diabetes mellitus for mothers of preschool children in urban China. Plos one 2019;14(9):e0222839.	China	Cross-sectional	Mothers of preschool children (aged 3–7 years old) who had no diabetes.	176	The Risk Perception Survey for Developing Diabetes (RPS-DD) tool was used, including the personal disease risk subscale (1 item assessing the overall perceived risk for developing type 2 diabetes: “Your own personal health risk is at almost no risk, slight risk, moderate risk or high risk from diabetes”), worry subscale (2 items), personal control subscale (4 items), optimistic bias subscale (2 i…	The overall percevied risk of type 2 diabetes, Mean (SD): 1.64 (0.80). Of the respondents, 59.7% perceived almost no risk, 29% perceived slight risk, 8.5% perceived moderate risk, and 2.8% perceived high risk for type 2 diabetes. Mean (SD) scores of the worry, personal control, optimistic bias, and diabetes risk knowledge subscales was 1.99 (0.55), 3.05 (0.40), 2.91 (0.56), and 4.48 (2.23), respe…	80
13	Heidemann C, Paprott R, Stühmann LM, Baumert J, Mühlenbruch K, Hansen S, et al. (2019)	Heidemann C, Paprott R, Stühmann LM, Baumert J, Mühlenbruch K, Hansen S, et al. Perceived diabetes risk and related determinants in individuals with high actual diabetes risk: results from a nationwide population-based survey. BMJ Open Diabetes Research and Care 2019;7(1):e000680.	Germany	Cross-sectional	Adults aged 18–97 years without known diabetes from a nationwide survey on diabetes-related knowledge and information needs in Germany in 2017.	2327	Perceived diabetes risk was assessed by the question “What do you think is your risk for getting diabetes over the next 5 years?” (response options: “almost no risk”, “slight risk”, “moderate risk”, “high risk”).	Of the respondents, the perceived risk of developing diabetes within the next 5 years was almost absent for 44.3%, slight for 41.6%, moderate for 11.8%, and high for 2.3%.	80
14	Skøt L, Nielsen JB, Leppin A (2018)	Skøt L, Nielsen JB, Leppin A. Who perceives a higher personal risk of developing type 2 diabetes? A cross-sectional study on associations between personality traits, health-related behaviours and perceptions of susceptibility among university students in Denmark. BMC Public Health 2018;18(1):1-10.	Denmark	Cross-sectional	Undergraduate and postgraduate students under 40 years old attending one of five major universities in Denmark, who had more than three months left on their study program and who were not diagnosed with type 1 or type 2 diabetes.	1205	Perceived susceptibility to type 2 diabetes was assessed using one item: “How likely do you think it is that you will develop type 2 diabetes at some point in your life?”. Responses were rated on a 7-point scale ranging from 1 = extremely unlikely to 7 = almost certain.	The percevied risk of type 2 diabetes, Mean (SD): 2.72 (1.20).	60
15	Kowall B, Rathmann W, Stang A, Bongaerts B, Kuss O, Herder C, et al. (2017)	Kowall B, Rathmann W, Stang A, Bongaerts B, Kuss O, Herder C, et al. Perceived risk of diabetes seriously underestimates actual diabetes risk: The KORA FF4 study. PloS one. 2017;12(1):e0171152.	Germany	Cross-sectional	Participants without previously known diabetes from the population-based, German KORA FF4 Study.	1953	The level of diabetes risk perception was assessed using 3 items: (1) How do you estimate the risk that you have diabetes at the present moment but do not know about it? (negligible—very low—low—neither low nor high—high—very high); (2) Do you believe that you are at risk of developing diabetes in the next years? (yes—no—I don't know); (3) How serious a disease is diabetes in your view? (I consid…	(1) Among those with normal glucose tolerance, 14.9%, 41.4%, 30.8%, 11.3%, 1.6% and 0% perceived their risk of diabetes at present to be negligible, very low, low, neither low nor high, high and very high, respectively. (2) Among those with prediabetes, 7.5%, 38.1%, 38.3%, 13.5%, 2.5% and 0.1% perceived their risk of diabetes at present to be negligible, very low, low, neither low nor high, high …	80
16	Vornanen M, Konttinen H, Kääriäinen H, Männistö S, Salomaa V, Perola M, et al. (2016)	Vornanen M, Konttinen H, Kääriäinen H, Männistö S, Salomaa V, Perola M, et al. Family history and perceived risk of diabetes, cardiovascular disease, cancer, and depression. Preventive medicine 2016;90:177-83.	Finland	Cross-sectional	Finnish 25−74-year-olds from a population-based FINRISK 2007 study.	6258	Perceived lifetime risks of diabetes was assessed using single item: How do you perceive your own risk of developing diabetes in your lifetime? (0=I have diabetes, 1=very low, 2=low, 3=moderate, 4=high, 5=very high. Those who had diabetes (N=191) were excluded from analyses.	The percevied risk of type 2 diabetes, Mean (SD): (1) Overall: 2.4 (0.9); (2) Women: 2.5 (0.9); (3) Men: 2.4 (0.9).	80
17	Joiner KL, Sternberg RM, Kennedy CM, Fukuoka Y, Chen J-L, Janson SL (2016)	Joiner KL, Sternberg RM, Kennedy CM, Fukuoka Y, Chen J-L, Janson SL. Perception of risk for developing diabetes among foreign-born Spanish-speaking US Latinos. The Diabetes Educator 2016;42(4):418-28.	United States	Cross-sectional	Foreign-born Latino US adults aged 20 years or older and wihout diabetes.	146	Study used a translated Spanish version, 43-item Risk Perception Survey for Developing Diabetes (RPS-DD) which consists of 6 measures including the personal disease risk scale, environmental health risk scale, personal control subscale, optimistic bias subscale, worry subscale, and diabetes risk knowledge test. A single item of the personal disease risk scale was used to measure perception of ris…	(1) The mean score of diabetes risk perception was 2.08, and 16.44% perceived high risk of developing diabetes. (2) The environmental hazard with the highest perception of risk mean score was secondary cigarette smoke (2.39), followed by household chemicals (2.19), air pollution (2.02), pesticide (2.01), extreme weather (1.81), medical x-rays/radiation (1.75), driving/riding in an automobile (1.7…	60
18	Basilio CD, Kwan VS, Towers MJ (2016)	Basilio CD, Kwan VS, Towers MJ. Culture and risk assessments: Why Latino Americans perceive greater risk for diabetes. Cultural Diversity and Ethnic Minority Psychology 2016;22(1):104.	United States	Cross-sectional	Undergraduate students (European or Latino American) from a large Southwestern university.	235	Risk perception of diabetes was assessed using 2 items: (1) What do you believe is the chance that you will develop diabetes in your lifetime (1 very low chance to 6 very high chance)?; (2) How susceptible do you feel you are to diabetes in your lifetime (1 not at all susceptible to 6 very susceptible)? A composite score was calculated by averaging the responses to these two items.	The mean score of perceived susceptibility to diabetes among Latino Americans and European Americans was 2.74 (SD 1.30) and 2.04 (SD 1.11), respectively.	80
19	Nishigaki M, Tokunaga-Nakawatase Y, Nishida J, Kazuma K (2014)	Nishigaki M, Tokunaga-Nakawatase Y, Nishida J, Kazuma K. The effect of genetic counseling for adult offspring of patients with type 2 diabetes on attitudes toward diabetes and its heredity: a randomized controlled trial. Journal of Genetic Counseling. 2014;23(5):762-9.	Japan	Randomized controlled trial	Healthy adults aged 30 to 60 years who have a family history of type 2 diabetes in their first degree relatives	216	The question “How do you estimate your likelihood of developing diabetes?” was used to assessed perceived susceptibility and was rated on a scale from “Very unlikely” (converted to a score of 1) to “Very likely” (score of 5).	(1) Among those in the intervention group, 2.7%, 16.0%, 46.7%, 33.3%, and 1.3% perceived their risk of diabetes at present to be very unlikely, unlikely, normal, likely and very likely. (2) Among those in the control group, 2.9%, 10.1%, 46.4%, 37.7%, and 2.9% perceived their risk of diabetes at present to be very unlikely, unlikely, normal, likely and very likely.	60
20	Liu Z-y, Zhao J-j, Gao L-l, Wang AY (2019)	Liu Z-y, Zhao J-j, Gao L-l, Wang AY. Glucose screening within six months postpartum among Chinese mothers with a history of gestational diabetes mellitus: a prospective cohort study. BMC pregnancy and childbirth 2019;19(1):1-10.	China	Cohort	Chinese mothers who were diagnosed with gestational diabetes mellitus, aged 18 years or older with no serious physical or mental disease, and had not been diagnosed with type 1 or type 2 diabetes prior to their pregnancy.	237	A revised Chinese version of the Champion’s Health Belief Model Scale (RC-CHBMS) was used to measure perceived susceptibility to diabetes (5 items). Each item was rated on a five-point Likert scale ranging from “strongly disagree” (1 point) to “strongly agree” (5 points). A higher ranking on the Likert scale indicates greater perceived susceptibility for diabetes.	The mean score of perceived susceptibility to diabetes was 2.63 (SD 0.49), with 60.8% and 39.2% categorized as having high and low perceived susceptibility for diabetes, respectively.	80
